# Supplementary material for: Social phobia of Ethiopian students: meta-analysis and systematic review
Source: Syst Rev. 2023 Mar 14;12:41. doi: 10.1186/s13643-023-02208-2 (PMC10012574; doi:10.1186/s13643-023-02208-2)
Supplement: Supplementary file 3 — Additional file 3. [file 13643_2023_2208_MOESM3_ESM.xlsx]

## Sheet: Sheet1
Authors	years of publication	Years of publications	study design	level of education	place of university/school	Region	Sample size	Prevalence of SP in %	Stan prevalence	log prevalence	Stan Log prevalence
Desalegn et al	< 2020	2019	Institutional-based	University	Gondar	Amhara	503	31.2	2.0658	3.44042	3.26307
Defaru Desalegn et al	> 2020	2021	Institutional-based	University	Wollega	Oromia	423	32.1	2.26995	3.46886	3.22979
Yared Reta et al	> 2020	2020	Institutional-based	University	Hawassa	SNNPs	304	32.8	2.69268	3.49043	3.2047
Hajure et al	> 2020	2020	Institutional-based	University	Mettu	Oromia	336	16.4	2.02002	2.79728	4.07179
Shikuro et al	> 2020	2020	Institutional-based	College/High school	Hossahina	SNNPs	304	22.13	2.38089	3.09693	3.68251
Mekuria et al	< 2020	2017	Institutional-based	College/High school	Woldiya	Amhara	386	27.5	2.2727	3.31419	3.41353
Hajure and Abdu	> 2020	2020	Institutional-based	College/High school	Mettu	Oromia	523	26	1.91801	3.2581	3.48179

## Sheet: Sheet2
Authors	Years of publications	Study design	place of university/school	Sample size	Prevalence of Spin %	Associated factors	OR	LCI	UCI	Log OR	Log LCI	Log UCI	Stan Log OR
Desalegn et al	2019	Institutional-besed	Gondar	503	31.2	Being female	2.3	1.5	3.6	0.832909	0.405465	1.28093	0.223334
Defaru Desalegn et al	2021	Institutional-besed	Wollega	423	32.1	Being female	1.98	1.24	3.15	0.683097	0.215111	1.1474	0.237829
Yared Reta et al	2020	Institutional-besed	Hawassa	304	32.8	Being female	1.49	0.85	2.6	0.398776	-0.162519	0.955511	0.285212
Hajure and Abdu	2020	Institutional-besed	Mettu	336	16.4	Being female	1.95	1.07	3.55	0.667829	0.0676586	1.26695	0.305941
Mekuria et al	2017	Institutional-besed	Woldiya	386	27.5	Being female	3.1	1.82	5.27	1.1314	0.598837	1.66203	0.271223
Hajure et al	2020	Institutional-besed	Mettu	523	26	Being female	2.04	1.26	3.28	0.71295	0.231112	1.18784	0.244064
Desalegn et al	2019	Institutional-besed	Gondar	503	31.2	Poor social support	2.8	1.4	5.6	1.02962	0.336472	1.72277	0.353647
Yared Reta et al	2020	Institutional-besed	Hawassa	304	32.8	Poor social support	1.78	0.71	4.45	0.576613	-0.34249	1.4929	0.468213
Mekuria et al	2017	Institutional-besed	Woldiya	386	27.5	Poor social support	2.4	1.17	4.92	0.875469	0.157004	1.59331	0.366404
Mekuria et al	2017	Institutional-besed	Woldiya	386	27.5	Substance use	1.75	1.03	2.98	0.559616	0.0295588	1.09192	0.271011
Hajure et al	2020	Institutional-besed	Mettu	523	26	Substance use	2.95	1.36	6.4	1.08181	0.307485	1.8563	0.395105
Hajure and Abdu	2020	Institutional-besed	Mettu	336	16.4	Substance use	2.95	1.36	6.4	1.08181	0.307485	1.8563	0.395105
Defaru Desalegn et al	2021	Institutional-besed	Wollega	423	32.1	Single parent	4.73	2.54	8.8	1.55393	0.932164	2.17475	0.316987
Mekuria et al	2017	Institutional-besed	Woldiya	386	27.5	Single parent	5.72	2.98	10.99	1.74397	1.09192	2.39699	0.332924
Defaru Desalegn et al	2021	Institutional-besed	Wollega	423	32.1	Rural residence	1.68	1.08	2.61	0.518794	0.076961	0.95935	0.225099
Desalegn et al	2019	Institutional-besed	Gondar	503	31.2	Rural residence	1.6	1	2.4	0.470004	0	0.875469	0.223334
